# Supplementary material for: Extreme infectious titer variability in individual Aedes aegypti mosquitoes infected with Sindbis virus is associated with both differences in virus population structure and dramatic disparities in specific infectivity
Source: PLoS Pathog. 2024 Feb 27;20(2):e1012047. doi: 10.1371/journal.ppat.1012047 (PMC10923411; doi:10.1371/journal.ppat.1012047)
Supplement: S1 Data — The data are arranged in tabs according to sample type and variant position (coding versus non-coding). For variants found in coding regions, the original amino acid coded by the affected codon, the change in amino acid caused by the variant (if any), the amino acid position within the ORF and the ORF identity, and whether it is a synonymous or non-synonymous change are also listed for each variant. For non-coding variants, the affected genome element is listed. (XLSX) [file ppat.1012047.s015.xlsx]

## Sheet: Low titer coding
Midgut
Nucleotide position	Variant	Reference	Original amino acid	Change in amino acid	Amino acid position	ORF	Synonymous or Non-synonymous
107	G	C	Phenylalanine	Leucine	16	NSP1	Non-synonymous
108	C	A	Isoleucine	Leucine	17	NSP1	Non-synonymous
111	G	A	Threonine	Alanine	18	NSP1	Non-synonymous
114	T	C	Glutamine	Stop/End	19	NSP1	Non-synonymous
116	G	A	Glutamine	Glutamine	19	NSP1	Synonymous
118	C	T	Leucine	Proline	20	NSP1	Non-synonymous
120	T	C	Glutamine	Stop/End	21	NSP1	Non-synonymous
122	C	G	Glutamine	Histidine	21	NSP1	Non-synonymous
122	T	G	Glutamine	Histidine	21	NSP1	Non-synonymous
123	G	A	Lysine	Glutamate	22	NSP1	Non-synonymous
126	C	A	Serine	Arginine	23	NSP1	Non-synonymous
128	A	T	Serine	Arginine	23	NSP1	Non-synonymous
143	C	G	Glutamine	Aspartic acid	28	NSP1	Non-synonymous
144	A	G	Valine	Isoleucine	29	NSP1	Non-synonymous
145	A	T	Valine	Glutamic acid	29	NSP1	Non-synonymous
149	C	A	Valine	Valine	30	NSP1	Synonymous
150	A	G	Alanine	Threonine	31	NSP1	Non-synonymous
420	T	C	Leucine	Phenylalanine	121	NSP1	Non-synonymous
422	T	C	Leucine	Leucine	121	NSP1	Synonymous
423	G	C	Arginine	Glycine	122	NSP1	Non-synonymous
427	G	C	Threonine	Arginine	123	NSP1	Non-synonymous
431	T	G	Valine	Valine	124	NSP1	Synonymous
1452	C	T	Phenylalanine	Leucine	465	NSP1	Non-synonymous
1454	T	C	Phenylalanine	Phenylalanine	465	NSP1	Non-synonymous
1455	A	C	Arginine	Arginine	466	NSP1	Synonymous
1456	C	G	Arginine	Proline	466	NSP1	Non-synonymous
1655	T	A	Glutamic acid	Aspartate	532	NSP1	Non-synonymous
1657	T	G	Glycine	Valine	533	NSP1	Non-synonymous
1659	G	C	Leucine	Valine	534	NSP1	Non-synonymous
1660	C	T	Leucine	Proline	534	NSP1	Non-synonymous
1661	G	A	Leucine	Leucine	534	NSP1	Synonymous
1662	G	C	Glutamine	Glutamate	535	NSP1	Synonymous
1663	C	A	Glutamine	Proline	535	NSP1	Non-synonymous
3174	C	G	Glycine	Arginine	1039	NSP2	Non-synonymous
3176	C	G	Glycine	Glycine	1039	NSP2	Synonymous
3180	A	C	Glutamine	Lysine	1041	NSP2	Non-synonymous
3181	G	A	Glutamine	Arginine	1041	NSP2	Non-synonymous
3184	T	G	Tryptophan	Leucine	1042	NSP2	Non-synonymous
3186	G	A	Serine	Glycine	1043	NSP2	Non-synonymous
3187	T	G	Serine	Isoleucine	1043	NSP2	Non-synonymous
3194	T	G	Leucine	Phenylalanine	1045	NSP2	Non-synonymous
3196	A	T	Phenylalanine	Tyrosine	1046	NSP2	Non-synonymous
3198	T	C	Proline	Serine	1047	NSP2	Non-synonymous
3200	C	A	Proline	Proline	1047	NSP2	Synonymous
3202	C	A	Glutamine	Proline	1048	NSP2	Non-synonymous
3206	A	C	Phenylalanine	Leucine	1049	NSP2	Non-synonymous
3208	T	C	Alanine	Valine	1050	NSP2	Non-synonymous
3211	T	A	Aspartate	Valine	1051	NSP2	Non-synonymous
3213	T	G	Aspartic acid	Tyrosine	1052	NSP2	Non-synonymous
3216	C	A	Lysine	Glutamine	1053	NSP2	Non-synonymous
3217	G	A	Lysine	Arginine	1053	NSP2	Non-synonymous
3219	A	C	Proline	Threonine	1054	NSP2	Non-synonymous
3220	G	C	Proline	Arginine	1054	NSP2	Non-synonymous
3223	T	A	Histidine	Leucine	1055	NSP2	Non-synonymous
3227	C	G	Serine	Serine	1056	NSP2	Synonymous
3229	G	C	Alanine	Glycine	1057	NSP2	Non-synonymous
4111	A	G	Tyrosine	Cysteine	1351	NSP3	Non-synonymous
4122	C	A	Arginie	Serine	1355	NSP3	Non-synonymous
4468	A	T	Valine	Aspartic acid	1470	NSP3	Non-synonymous
4581	C	T	Serine	Proline	1508	NSP3	Non-synonymous
4733	A	C	Alanine	Alanine	1558	NSP3	Synonymous
4754	A	G	Lysine	Lysine	1565	NSP3	Synonymous
4756	G	T	Valine	Glycine	1566	NSP3	Non-synonymous
4761	C	T	Phenylalanine	Leucine	1568	NSP3	Non-synonymous
4762	G	T	Phenylalanine	Cysteine	1568	NSP3	Non-synonymous
4763	A	T	Phenylalanine	Leucine	1568	NSP3	Non-synonymous
5332	T	A	Aspartic acid	Valine	1758	NSP3	Non-synonymous
5639	G	A	Glycine	Glycine	1860	NSP3	Synonymous
6806	C	T	Aspartic acid	Aspartic acid	2248	NSP4	Synonymous
6811	C	A	Aspartic acid	Alanine	2250	NSP4	Non-synonymous
6816	G	A	Isoleucin	Valine	2252	NSP4	Non-synonymous
6819	C	A	Isoleucin	Leucine	2253	NSP4	Non-synonymous
6821	G	C	Isoleucin	Methionine	2253	NSP4	Non-synonymous
6823	G	C	Alanine	Glycine	2253	NSP4	Non-synonymous
6826	G	A	Glutamate	Glycine	2255	NSP4	Non-synonymous
6828	A	C	Histidine	Asparagine	2256	NSP4	Non-synonymous
6829	T	A	Histidine	Leucine	2256	NSP4	Non-synonymous
6830	C	T	Histidine	Histidine	2256	NSP4	Synonymous
6831	G	T	Phenylalanine	Valine	2257	NSP4	Non-synonymous
6832	C	T	Phenylalanine	Serine	2257	NSP4	Non-synonymous
6833	A	T	Phenylalanine	Leucine	2257	NSP4	Non-synonymous
6834	A	C	Histidine	Asparagine	2258	NSP4	Non-synonymous
6838	C	A	Glutamine	Proline	2259	NSP4	Non-synonymous
6839	T	G	Glutamine	Histidine	2259	NSP4	Non-synonymous
7436	G	A	Isoleucin	Methionine	2458	NSP4	Non-synonymous
7873	A	G	Arginine	Arginine	26	Capsid	Synonymous
7877	A	C	Glutamine	Lysine	28	Capsid	Non-synonymous
8536	G	C	Valine	Valine	247	Capsid	Synonymous
8539	G	C	Threonine	Threonine	248	Capsid	Synonymous
8542	C	G	Tryptophan	Cysteine	249	Capsid	Non-synonymous
8545	A	T	Asparagine	Lysine	250	Capsid	Non-synonymous
8548	A	C	Serine	Arginine	251	Capsid	Non-synonymous
8551	A	G	Lysine	Lysine	252	Capsid	Synonymous
8556	C	A	Lysine	Threonine	254	Capsid	Non-synonymous
8557	C	G	Lysine	Asparagine	254	Capsid	Non-synonymous
8564	G	A	Lysine	Glutamine	257	Capsid	Non-synonymous
8664	T	C	Threonine	Isoleucine	290	E3	Non-synonymous
8883	G	A	Glutamine	Arginine	363	E2	Non-synonymous
10077	C	T	Threonine	Methionine	761	6K	Non-synonymous
10179	G	T	Phenylalanine	Serine	795	6K	Non-synonymous
11506	A	T	Alanine	Alanine	1237	E1	Synonymous
Carcass
Nuclotide position	Variant	Reference	Original amino acid	Change in amino acid	Amino acid position	ORF	Synonymous or Non-synonymous
4111	G	A	Tyrosine	Cysteine	1351	NSP3	Non-synonymous
4122	A	C	Arginine	Serine	1355	NSP3	Non-synonymous
4468	A	T	Valine	Aspartic acid	1470	NSP3	Non-synonymous
8883	G	A	Glutamine	Arginine	363	E2	Non-synonymous

## Sheet: Low titer non-coding
Midgut
Nucleotide position	Variant	Reference	Genome element
22	A	T	5' UTR
7579	T	C	Subgenomic promoter
7579	A	C	Subgenomic promoter
11805	T	A	3' UTR
11807	T	C	3' UTR
11808	G	A	3' UTR
11809	T	A	3' UTR
11809	G	A	3' UTR
11810	G	T	3' UTR
11812	C	T	3' UTR
11812	G	T	3' UTR
11813	T	A	3' UTR
11813	G	A	3' UTR
11813	C	A	3' UTR
11814	C	T	3' UTR
11815	A	T	3' UTR
11815	C	T	3' UTR
11816	G	A	3' UTR
11816	T	A	3' UTR
11817	A	T	3' UTR
11819	A	T	3' UTR
11819	C	T	3' UTR
11821	A	C	3' UTR
11822	G	T	3' UTR
11823	A	T	3' UTR
11824	A	T	3' UTR
11827	A	T	3' UTR
11828	A	T	3' UTR
11828	C	T	3' UTR
11829	A	T	3' UTR
11830	A	T	3' UTR
11831	T	A	3' UTR
11832	G	T	3' UTR
11832	A	T	3' UTR
11832	C	T	3' UTR
11833	G	T	3' UTR
11834	A	C	3' UTR
11834	G	C	3' UTR
11834	T	C	3' UTR
11835	T	A	3' UTR
11836	T	C	3' UTR
11836	A	C	3' UTR
11837	T	A	3' UTR
11838	A	T	3' UTR
11839	T	A	3' UTR
11840	C	A	3' UTR
11840	T	A	3' UTR
11841	G	T	3' UTR
11841	A	T	3' UTR
11844	G	T	3' UTR
11844	A	T	3' UTR
11845	C	G	3' UTR
11845	T	G	3' UTR
11846	A	T	3' UTR
11852	T	A	3' UTR
11854	T	A	3' UTR
Carcass
Nucleotide position	Variant	Reference	Genome element
22	A	T	5' UTR
7579	T	C	Subgenomic promoter

## Sheet: High titer coding
Midgut
Nucleotide position	Variant	Reference	Original amino acid	Change in amino acid	Amino acid position	ORF	Synonymous or Non-synonymous
107	G	C	Phenylalanine	Leucine	16	NSP1	Non-synonymous
108	C	A	Isoleucine	Leucine	17	NSP1	Non-synonymous
111	G	A	Threonine	Alanine	18	NSP1	Non-synonymous
114	T	C	Glutamine	Stop/End	19	NSP1	Non-synonymous
116	G	A	Glutamine	Glutamine	19	NSP1	Synonymous
118	C	T	Leucine	Proline	20	NSP1	Non-synonymous
122	C	G	Glutamine	Histidine	21	NSP1	Non-synonymous
123	G	A	Lysine	Glutamine	22	NSP1	Non-synonymous
126	C	A	Serine	Glycine	23	NSP1	Non-synonymous
128	A	T	Serine	Serine	23	NSP1	Synonymous
1031	G	A	Glycine	Glycine	324	NSP1	Non-synonymous
1110	C	A	Isoleucine	Leucine	351	NSP1	Non-synonymous
4111	A	G	Tyrosine	Cysteine	1351	NSP3	Non-synonymous
4754	A	G	Lysine	Lysine	1565	NSP3	Synonymous
4756	G	T	Valine	Glycine	1566	NSP3	Non-synonymous
4761	C	T	Phenylalanine	Leucine	1568	NSP3	Non-synonymous
4762	G	T	Phenylalanine	Cysteine	1568	NSP3	Non-synonymous
4763	A	T	Phenylalanine	Leucine	1568	NSP3	Non-synonymous
5332	A	T	Aspartic acid	Valine	1758	NSP3	Non-synonymous
5639	G	A	Glycine	Glycine	1860	NSP3	Synonymous
7436	G	A	Isoleucine	Methionine	2458	NSP4	Non-synonymous
7873	A	G	Arginine	Arginine	26	Capsid	Synonymous
8564	G	A	Lysine	Glutamate	257	Capsid	Non-synonymous
8565	T	A	Lysine	Methionine	257	Capsid	Non-synonymous
8883	G	A	Glutamine	Arginine	363	E2	Non-synonymous
9561	C	T	Phenylalanine	Serine	589	E2	Non-synonymous
10676	A	C	Proline	Threonine	961	E1	Non-synonymous
10936	T	C	Glycine	Glycine	1047	E1	Synonymous
Carcass
Nucleotide position	Variant	Reference	Original amino acid	Change in amino acid	Amino acid position	ORF	Synonymous or Non-synonymous
1031	G	A	Glycine	Glycine	324	NSP1	Synonymous
1110	C	A	Isoleucine	Leucine	351	NSP1	Non-synonymous
4111	G	A	Tyrosine	Cysteine	1351	NSP3	Non-synonymous
4122	A	C	Arginine	Serine	1355	NSP3	Non-synonymous
5639	G	A	Glycine	Glycine	1860	NSP3	Synonymous
7436	G	A	Isoleucine	Methionine	2458	nsp4	Non-synonymous
8564	G	A	Lysine	Glutamate	257	Capsid	Non-synonymous
8565	T	A	Lysine	Methionine	257	Capsid	Non-synonymous
8883	G	A	Glutamine	Arginine	363	E2	Non-synonymous
9188	T	G	Valine	Phenylalanine	465	E2	Non-synonymous
10676	A	C	Proline	Threonine	961	E1	Non-synonymous
10936	T	C	Glycine	Glycine	1047	E1	Synonymous

## Sheet: High titer non-coding
Midgut
Nucleotide position	Variant	Reference	Genome element
22	A	T	5' UTR
26	G	A	5' UTR
27	C	A	5' UTR
11821	T	C	3' UTR
11821	A	C	3' UTR
11826	T	A	3' UTR
11831	T	A	3' UTR
11834	T	C	3' UTR
11835	T	A	3' UTR
11836	T	C	3' UTR
11836	A	C	3' UTR
11837	T	A	3' UTR
11838	A	T	3' UTR
11839	T	A	3' UTR
11845	T	G	3' UTR
11852	T	A	3' UTR
11854	T	A	3' UTR
Carcass
Nucleotide position	Variant	Reference	Genome element
11821	T	C	3' UTR
11826	T	A	3' UTR
11831	T	A	3' UTR
11834	T	C	3' UTR
11837	T	A	3' UTR
11839	T	A	3' UTR
11844	A	T	3' UTR
11849	A	T	3' UTR
11851	T	A	3' UTR
11853	C	T	3' UTR
11854	T	A	3' UTR

## Sheet: Stock virus coding
Nucleotide position	Variant	Reference	Original amino acid	Change in amino acid	Amino acid position	ORF	Synonymous or Non-synonymous
8564	G	A	Lysine	Glutamine	257	Capsid	Non-synonymous
8565	T	A	Lysine	Methionine	257	Capsid	Non-synonymous
8883	G	A	Gluthanine	Arginine	363	E2	Non-synonymous
9483	C	A	Gluthanine	Proline	563	E2	Non-synonymous
9720	C	T	Isoleucine	Threonine	642	E2	Non-synonymous

## Sheet: Stock virus non-coding
Nucleotide position	Variant	Reference	Genome element
8	T	G	5' UTR
