# Supplementary material for: Extreme infectious titer variability in individual Aedes aegypti mosquitoes infected with Sindbis virus is associated with both differences in virus population structure and dramatic disparities in specific infectivity
Source: PLoS Pathog. 2024 Feb 27;20(2):e1012047. doi: 10.1371/journal.ppat.1012047 (PMC10923411; doi:10.1371/journal.ppat.1012047)
Supplement: S1 Raw Data — (XLSX) [file ppat.1012047.s016.xlsx]

## Sheet: Fig 1A
	Infection	No infection
Low titer mosquitoes	25	75
High titer mosquitoes	62	38

## Sheet: Fig 1B
Low titer mosquitoes	High titer mosquitoes
56	68
3	8
680	2371
0	237
0	7379
0	5623
0	450
0	9800
0	0
0	0
0	0
0	0
	0

## Sheet: Fig 1C
MRE-16
4.21739e+06
2.02899e+07
3.16232e+06
2.37101e+07
6.81159e+07
5.62319e+07
1.46957e+08
6.81159e+06
6.81159e+06
5.99855e+06
4.8087e+07
3.64783e+06
2.37101e+06
1.46957e+07
5.62319e+06
2.07971e+07
2.43188e+07
7.49855e+07
3.16232e+07
2.03188e+07
3724.64
1.46957e+07
1.46957e+07
2.37101e+07
4.21739e+06
3.72464e+06
160000000
5.62319e+06
2.07826e+07
3.16232e+06
6.81159e+07
3.16232e+06
5.62319e+06
6.81159e+06
4.67681e+07
3.72464e+06
4.32464e+07
6.81159e+06
6.81159e+06
1.46957e+06
1.46957e+07
4.21739e+06
2.37101e+06
3.16232e+06
3.16232e+06
7.49855e+06
2.07971e+07
4.21739e+06
5.01159e+06
4.21739e+06
6.81159e+06
2.37101e+06
3.72464e+07
7.49855e+07
3.64783e+07
3.98116e+06
6.81159e+06
3.72464e+06
2.37101e+06
1.77826e+07
5.62319e+06
1.46957e+06
3.16232e+06
6.81159e+06
2.07971e+07
6811.59
3.04348e+06
3.04348e+07
3.16232e+06
2.37101e+07
1.46957e+07
4.8087e+06
2.37101e+08
3.16232e+06
4.21739e+06
6.81159e+06
2.07971e+06
1469565217
4.67681e+07
2.89855e+07
2.61159e+08
3.45072e+07
4.21739e+07
6.81159e+07
3.72464e+06
2.07971e+06
4.21739e+06
7.49855e+06
2.37101e+07
3.72464e+06
3.82754e+06
6.81159e+06
1.46957e+07
1.66667e+07
68115.9
2.37101e+07
1.46957e+06
3.16232e+06
2.37101e+06
4.21739e+06
2.68551e+06
0
2.03188e+06
3.16232e+06
3162.32
681159
1.66667e+07
4.8087e+06
1.46957e+06
3.16232e+06
4.21739e+06
1.46957e+06
4.21739e+06
2.37101e+06
2.37101e+06
1.46957e+06
0
1.46957e+07
0
681159
562319
681159
5.62319e+06
421739
421739
316232
1.46957e+06
421739
372464
421739
421739
681159
681159
2.37101e+07
3.16232e+06
3.16232e+06
4.21739e+06
2.07971e+06
421739
2.37101e+06
2.37101e+06
0
0
0
3.16232e+06
1.46957e+06
0
5.62319e+06
372464
1.46957e+07
364783
4.21739e+06
6.81159e+06
1.46957e+07
4.67681e+06
1.46957e+07
4.21739e+06
2.37101e+06
2.37101e+06
2.37101e+06
31623.2
3.04348e+06
1.66667e+07
3.72464e+06
4.21739e+06
2.37101e+07
4.8087e+07
6.81159e+06
6.81159e+06
1.46957e+08
3.16232e+07
1.46957e+07
5.62319e+06
3.16232e+07
4217.39
237101
1.46957e+07
4.21739e+07
691884
6.81159e+08
4.21739e+07
3.16232e+07
0
4.21739e+06
3.72464e+06
3.16232e+07
3.04348e+07
0
2.68551e+07
3.98551e+07
0
3.16232e+07
1.5942e+07
2.73913e+07
2.89855e+07
6.81159e+06
3.16232e+07
4.2029e+07
4.21739e+06
2.07971e+07
3.16232e+08
3.16232e+08
5.62319e+06
3.72464e+06
681159
3.16232e+07
6.81159e+06
3.16232e+06
3.16232e+06
1.77826e+07
3.16232e+06
3.72464e+06
6.81159e+06
0
372464
5.62319e+06
4.21739e+06
372464
2.68406e+06
749855
372464
364783
3.16232e+06
4.8087e+06
3.16232e+06
3.64783e+06
4.21739e+06
372464
2.89855e+06
749855
681159
2.07971e+07
3.16232e+07
4.21739e+07
6.91739e+06
4.8087e+06
2.15217e+08
3.16232e+07
4.8087e+06
3.72464e+07
2.37101e+06
6.81159e+06
0
4217.39
23710.1
421739
48087
501159
2.07971e+06
4.21739e+06
1.44551e+07
3.16232e+07
0
6.81159e+07
372464
3162.32
3.16232e+06
3.16232e+06
1469.57
1.46957e+07
372464
1.60435e+07
3.16232e+06
1.46957e+06
56231.9

## Sheet: Fig 1D
Low titer mosquitoes	High titer mosquitoes
56231.9	1.46957e+08
48087	160000000
4217.39	1469565217
3162.32	1.46957e+08
68115.9	6.81159e+08
1469.57	2.15217e+08

## Sheet: Fig 2A
	LTM265	LTM259	LTM95	LTM247	LTM245	LTM175
7579	7.862
11836	7.673
405		8.111
3233		5.419
3238		5.229
4110		43.67
4111		43.98
4468		6.032
10077		45.43
11821		6.262
11826		14.99
11831		16.02
11836		5.36
11840		5.797
111			5.035
114			5.071
116			5.456
118			5.496
120			5.28
120			5.28
122			7.539
122			5.34
123			7.773
126			14.61
143			11.44
144			11.61
145			11.68
149			11.96
150			11.93
405			7.664
3176			5.226
3200			5.114
3206			6.851
3208			7.115
3211			7.129
3213			6.957
3216			7.184
3217			7.102
3219			6.955
3220			6.848
3223			8.311
3227			8.142
3229			8.063
3233			8.716
3238			8.098
4110			45.41
4111			45.1
4116			46.08
4122			45.07
4733			7.536
4754			5.981
4756			6.066
4761			6.407
4762			6.029
4763			5.99
7873			6.837
7877			6.55
8564			5.321
8883			9.073
11506			5.287
11803			5.211
11821			5.746
11826			17.04
11831			18.21
11834			7.106
11835			5.704
11836			7.245
11845			21.56
11851			5.217
11852			6.204
11854			5.882
405				6.804
405					6.787
22						5.983
107						6.176
108						6.171
111						6.239
114						6.199
116						6.479
118						6.556
120						6.561
122						9.96
123						9.849
128						5.771
149						11.3
405						8.295
419						6.261
420						6.13
422						6.429
423						6.429
427						6.981
431						5.963
1452						5.819
1454						5.777
1455						5.122
1456						5.187
1655						5.825
1657						6.424
1659						6.753
1660						7.531
1661						7.307
1662						7.539
1663						7.445
3174						8.231
3176						10.12
3180						8.601
3181						8.834
3184						8.186
3186						8.568
3187						8.463
3194						5.083
3196						5.105
3198						5.363
3200						5.384
3202						5.287
3204						5.665
3206						9.014
3208						9.223
3211						9.371
3213						9.42
3216						9.048
3217						9.524
3219						8.983
3220						8.889
3223						10.24
3227						9.989
3229						10.03
3233						11.42
3238						10.77
4111						29.01
4581						5.12
4754						10.9
4756						11.58
4761						11.95
4762						11.71
4763						11.71
5332						14.26
5639						20.55
6806						16.56
6811						5.333
6816						5.526
6819						5.644
6821						5.373
6823						5.594
6826						6.084
6828						5.988
6829						6.122
6830						6.148
6831						6.073
6832						6.366
6833						6.224
6834						6.237
6838						6.709
6839						6.237
7436						6.705
7592						5.546
7873						11.75
7877						11.4
8536						5.221
8539						5.117
8542						5.09
8545						5.13
8548						5.214
8551						5.289
8554						5.214
8556						5.246
8557						5.147
8664						8.465
10179						16.01
11506						11.28
11799						6.053
11803						5.924
11806						6.223
11808						17.38
11810						21.83
11810						7.5
11813						8.113
11813						8.94
11815						7.718
11816						8.703
11817						8.226
11821						7.849
11826						22.12
11831						26.39
11834						8.577
11835						9.545
11835						16.19
11836						8.431
11836						7.728
11837						8.471
11839						10.53
11840						9.796
11840						18.57
11845						29.09
11851						7.143
11852						7.121
11854						7.21

## Sheet: Fig 2B
	LTC265	LTC259	LTC95	LTC247	LTC245	LTC175
405	7.07
7579	5.774
8883	7.218
8		41.67
405		7.616
4468		7.114
405			9.378
405				7.525
405					5.944
4110					5.188
4111					5.288
4116					5.025
4122					5.14
8883					5.351
0						0

## Sheet: Fig 2C
	HTM180	HTM170	HTM27	HTM7	HTM237	HTM201
5332	14.02
11831	13.24
11845	13.13
405	8.656
405		8.721
1031		24.65
7873		5.127
8883		25.88
11821		5.934
11826		21.21
11831		21.32
11845		21.67
22			6.867
26			6.007
27			5.882
405			6.294
4111			45.04
4754			6.007
4756			6.36
4761			6.637
4762			6.147
4763			6.222
8564			5.349
8565			5.224
8883			7.729
9561			5.47
11821			7.127
11826			8.906
11831			10.22
11834			7.389
11835			6.792
11836			7.516
11836			5.86
11837			6.959
11839			6.797
11852			7.042
11854			5.92
405				6.794
5639				5.161
8883				12.19
10676				6.783
405					8.853
4110					29.68
4111					29.88
4122					29.16
8883					8.394
9188					5.966
10936					6.35
107						5.939
108						5.916
111						5.958
114						6.102
116						6.176
118						6.526
122						6.286
123						6.481
126						6.809
128						6.333
405						7.339
1110						9.505
5639						10.3
7436						8.753
8564						9.999
8565						9.832
8883						30.92
11838						5.618

## Sheet: Fig 2D
	HTC180	HTC170	HTC27	HTC7	HTC237	HTC201
405	9.709
1031		21.44
405		9.23
405			7.944
10676				20.82
11821				10.72
11826				11.44
11831				12.32
11834				10.95
11837				7.815
11839				9.131
11844				7.045
11849				7.549
11851				8.568
11853				6.009
11854				11.58
11855				6.438
11858				11.99
11861				5.705
11862				5.584
11864				5.151
405					7.568
4111					10.25
10936					17.22
405						8.407
1110						5.591
5639						7.537
7436						5.723
8564						5.824
8565						5.738

## Sheet: Fig 3A
	Low titer mosquitoes	High titer mosquitoes
5' UTR	0.1017	0.3051
NSP1	0.00432366	0.00123533
NSP2	0.00254821	0
NSP3	0.00193798	0.00101999
NSP4	0.0016209	9.53471e-05
Sgr	0.001075	0
Capsid	0.00272194	0.0010469
E3	0.0008726	0.000349
E2	0.000131234	0.000656168
6K	0.000252717	0
E1	0.00204499	0.00204499
3' UTR	0.023061	0.009434

## Sheet: Fig 3B
	Low titer mosquitoes	High titer mosquitoes
5' UTR	0.00282	0
NSP1	0	0.000205888
NSP2	0	0
NSP3	0.000305998	0.000305998
NSP4	0	9.53471e-05
Sgr	0.0005376	0
Capsid	0	0.00041876
E3	0	0
E2	0.000262467	0
6K	0	0
E1	0	0.00204499
3' UTR	0	0.00891

[truncated: 19 more sheets: Fig 4A, Fig 4B, Fig 4C, Fig 4D, Fig 5A, Fig 5B, Fig 5C, Fig 6A, Fig 6B, Fig 7A, Fig 7B, Fig 7C, Fig 7D, Fig 8A, Fig 8B, Fig 8C, Fig 9A, Fig 9B, Fig 9C]
