# Supplementary material for: Extreme infectious titer variability in individual Aedes aegypti mosquitoes infected with Sindbis virus is associated with both differences in virus population structure and dramatic disparities in specific infectivity
Source: PLoS Pathog. 2024 Feb 27;20(2):e1012047. doi: 10.1371/journal.ppat.1012047 (PMC10923411; doi:10.1371/journal.ppat.1012047)
Supplement: S2 Raw Data — (XLSX) [file ppat.1012047.s017.xlsx]

## Sheet: SF1
High Titer Carcass	High Titer Midgut	Low Titer Carcass	Low Titer Midgut	Virus Stock	BF Controls
17274	5922	36	1632	24513	27
17302	5982	37	1650	24680	28
8655	2504	9754	2072		12
8706	2529	9808	6686		21
15705	4810	15312	1355		21
15804	4853	15418	5013
14324	4840	12261	4191
14382	4886	12338	4236
18526	6098	10640	5995
18621	6151	10686	6030
11729	6049	16827	2746
11799	6097	16935	2768

## Sheet: SF2A
	Low titer mosquitoes	High titer mosquitoes
Midgut	9	1
Carcass	2	0

## Sheet: SF2B
	Low titer mosquitoes	High titer mosquitoes
Midgut	5	0
Carcass	0	0

## Sheet: SF3
Gemone position	Variant frequency
8	8.451
8564	16.86
8565	15.63
8883	9.012
9483	7.001
9720	5.678

## Sheet: SF5A
	Non-synonymous	Non-synonymous	Synonymous	Synonymous
NSP1	0.2444	0.2857	0.0681	0.0571
NSP2	0.2348	0.2	0.0378	0.0857
NSP3	0.1212	0	0.0227	0
NSP4	0.1136	0.0286	0.0152	0
Capsid	0.053	0.1143	0.0454	0.0286
E3	0.0075	0	0	0
E2	0.0075	0.1429	0	0
6K	0.0152	0	0	0
E1	0	0.0286	0.0152	0.0286

## Sheet: SF5B
	Non-synonymous	Non-synonymous	Synonymous	Synonymous
NSP1	0	0.0833	0	0.0833
NSP2	0	0	0	0
NSP3	0.6	0.1667	0	0.0833
NSP4	0	0.0833	0	0
Capsid	0	0.1667	0	0
E3	0	0	0	0
E2	0.4	0.1667	0	0
6K	0	0	0	0
E1	0	0.0833	0	0.0833

## Sheet: SF6A
Low titer mosquitoes	High titer mosquitoes
1	1
2	2
1	1
1	1
0	3
1	6

## Sheet: SF6B
Low titer mosquitoes	High titer mosquitoes
2	0
1	0
0	0
0	16
0	0
5	0

## Sheet: SF7A
Low	High
0.599	0.599
0.617	0.599
1.946	0.84
1.329	2.931
1.736	5.882
1.599	4.257

## Sheet: SF7B
Low	High
5.937	5.937
5.937	5.937
5.937	5.937
5.937	5.937
5.937	0.551
0.33	5.937

[truncated: 8 more sheets: SF7C, SF8, SF10E, SF10F, SF11A, SF11B, SF11C, SF12]
